# Supplementary material for: Dynamic Changes in Volatile Compounds of Shaken Black Tea during Its Manufacture by GC × GC–TOFMS and Multivariate Data Analysis
Source: Foods. 2022 Apr 25;11(9):1228. doi: 10.3390/foods11091228 (PMC9102106; doi:10.3390/foods11091228)
Supplement: Supplementary file 1 [file foods-11-01228-s001.zip]

Archive with 1 entries (1 files):
- foods-1647152-supplementary.pdf
